# Supplementary material for: Piezo-VFETs: Vacuum Field Emission Transistors Controlled by Piezoelectric MEMS Sensors as an Artificial Mechanoreceptor with High Sensitivity and Low Power Consumption
Source: Sensors (Basel). 2024 Oct 21;24(20):6764. doi: 10.3390/s24206764 (PMC11511378; doi:10.3390/s24206764)
Supplement: Supplementary file 1 [file sensors-24-06764-s001.zip]

Archive with 1 entries (1 files):
- sensors-3238096-supplementary.pdf
